# Supplementary material for: Development of a Novel Nanoclay-Doped Hydrogel Adsorbent for Efficient Removal of Heavy Metal Ions and Organic Dyes from Wastewater
Source: Gels. 2025 Apr 14;11(4):287. doi: 10.3390/gels11040287 (PMC12026840; doi:10.3390/gels11040287)
Supplement: Supplementary file 1 [file gels-11-00287-s001.zip]

Archive with 1 entries (1 files):
- gels-3577529-supplementary.pdf
